# Supplementary material for: Transmission line foreign object segmentation based on RB-UNet algorithm
Source: PeerJ Comput Sci. 2024 Oct 10;10:e2383. doi: 10.7717/peerj-cs.2383 (PMC11622974; doi:10.7717/peerj-cs.2383)
Supplement: Data S1 [file peerj-cs-10-2383-s001.zip]

Archive with 801 entries (797 files):
- ImageSets/
- ImageSets/Segmentation/
- ImageSets/Segmentation/test.txt
- ImageSets/Segmentation/train.txt
- ImageSets/Segmentation/trainval.txt
- ImageSets/Segmentation/val.txt
- JPEGImages/
- JPEGImages/0DLO5eu9cmov18kNWtgE2qFTfQChVU73rlJwp4SB.jpg
- JPEGImages/0HTEZnvKuj1PAdqz236pUFgD5JoNracOIyXm9MSf.jpg
- JPEGImages/0JbDO6c4Ga3y7eRTSBmZYqxzFwohfVjEKvMtigdN.jpg
- JPEGImages/0SHoFfw2T7byZlOAgIkC9XudijNGRxhrYpE5Qva6.jpg
- JPEGImages/0bEmQc2ksXjghIC8doyKp3AYlMDftB5RquPTLare.jpg
- JPEGImages/0fhWXFA45IombLsqwNJu9kOtxMUP1YzeycH8gda6.jpg
- JPEGImages/0kcjRPVl9fpdamXTxWZnyhAioE2H6brLKISwFq7O.jpg
- JPEGImages/0tbjXqQ3vdgk61uwRFY5lfiLZN9xI8BphEOeDKSG.jpg
- JPEGImages/0uPNH67ezwYcWC2VfXQOSh8LUG4qmkoTEbytpgxB.jpg
- JPEGImages/1519784881134-ganta.jpg
- JPEGImages/1519784932111-ganta.jpg
- JPEGImages/1519785134350-ganta.jpg
- JPEGImages/1519785161606-ganta.jpg
- JPEGImages/1519785456687-ganta.jpg
- JPEGImages/1519785514026-ganta.jpg
- JPEGImages/1519785876905-ganta.jpg
- JPEGImages/1519785959889-ganta.jpg
- JPEGImages/1519786017582-ganta.jpg
- JPEGImages/1519786115161-ganta.jpg
- JPEGImages/1519786291739-ganta.jpg
- JPEGImages/1519786579887-ganta.jpg
- JPEGImages/1519786767753-ganta.jpg
- JPEGImages/1519786818596-ganta.jpg
- JPEGImages/1519787087798-ganta.jpg
- JPEGImages/1519787317733-ganta.jpg
- JPEGImages/1519787379928-ganta.jpg
- JPEGImages/1519787700201-ganta.jpg
- JPEGImages/1519787777845-ganta.jpg
- JPEGImages/1519787933676-ganta.jpg
- JPEGImages/1519788156220-ganta.jpg
- JPEGImages/1519797930447-ganta.jpg
- JPEGImages/1519798133671-ganta.jpg
- JPEGImages/1519798629619-ganta.jpg
- JPEGImages/1519798667034-ganta.jpg
- JPEGImages/1519798915324-ganta.jpg
- JPEGImages/1519799059056-ganta.jpg
- JPEGImages/1519799113836-ganta.jpg
- JPEGImages/1519799230446-ganta.jpg
- JPEGImages/1519799311060-ganta.jpg
- JPEGImages/1519799448624-ganta.jpg
- JPEGImages/1519799568049-ganta.jpg
- JPEGImages/1519799905756-ganta.jpg
- JPEGImages/1519800213614-ganta.jpg
- JPEGImages/1519800698717-ganta.jpg
- JPEGImages/1519800740886-ganta.jpg
- JPEGImages/1519800817852-ganta.jpg
- JPEGImages/1519800957386-ganta.jpg
- JPEGImages/1519801185349-ganta.jpg
- JPEGImages/1519801328968-ganta.jpg
- JPEGImages/1519801490698-ganta.jpg
- JPEGImages/1519801941025-ganta.jpg
- JPEGImages/1EWkXOa7i6Rl9BFKvzdxZLrUjngtmMPuGcoA8b45.jpg
- JPEGImages/1eCIEB6Q2YF3UTmftLsng7ziabPvdKN5VhSoHGyx.jpg
- JPEGImages/1gsaO3CFH0VeNmLRzvQf5IPbpEWDnyTG2Y679uSd.jpg
- JPEGImages/1mPwtlFCOoigN5fIRjxZ0z3qupnQ2ave9GLDWbsB.jpg
- JPEGImages/1rSyC4Unlt8BseAmqz56D3IWPYJQVd7uaFgjfb2R.jpg
- JPEGImages/2BL98HQ4Swm5ZPO0oAGikjbvRlhuFaKzdsUYyECM.jpg
- JPEGImages/2Dk9ZHESz8PKMwRcU7prfeFbaOv1gd5VqIuhTYxG.jpg
- JPEGImages/2HpLZsekJV5TfY1vm0BSN6jRrlMnbOdF79qzXI4W.jpg
- JPEGImages/2QqjEPDpRAkSv7gyLVHBOCibZ3KmU8cTIfx6MwF5.jpg
- JPEGImages/2YyPdbQqoG1EamCxOD4Xrl5tRcNSUZi6hVpvWMeT.jpg
- JPEGImages/2b0MAqwYFucigysd5azBnGWPXT4vJHLKC3pU9he1.jpg
- JPEGImages/2d4CByTfL7vHhx3lQXqzg9kr0nY1OpA5GwaIKiEs.jpg
- JPEGImages/2eULz1JMgnwoYuX6GpW0fhlDcaT3tPHm97dbE5RV.jpg
- JPEGImages/3ObCXkJpNxWuy5VSKY6RiPdgEIZl27AT9hfeU8Ln.jpg
- JPEGImages/3dRblyjGn6DXvUZKcoJwOB8NSCa7srfp5mkYHz4I.jpg
- JPEGImages/3mY8G2B15pjfUTkyO0eASlsgFR9iZoQJbILqW7cV.jpg
- JPEGImages/3tmHuv7J61FTp0VGlEksRfgYhNI29daAw8bqznoy.jpg
- JPEGImages/4K3SElCZy7V9t0zMXnpNoiUBhQTAqa5jwcxvuWIJ.jpg
- JPEGImages/4XbDnCpGKqNwJfmcQYWRerEx9Fh5ySBI7P8LHOvs.jpg
- JPEGImages/4qpWNzmak9bRlU2D8wy1KiYPTEQCLgvthVsI0AHj.jpg
- JPEGImages/4tq9dOEaJYfVx2nMQvz6LFcBjrUis1C8HwDoXR7b.jpg
- JPEGImages/5GTutFxjeVEMlwfo26SXdc0sO3JgpIRyWUqPKv1a.jpg
- JPEGImages/5RPu1KDyQGVCe92sgndvXHmxj8p4BZtkFhzaMr63.jpg
- JPEGImages/5dO1jFgzAMp6BEWPTYRb84aSUVouDNn3vGmwClkh.jpg
- JPEGImages/5pWsMwkC60K8Ff2xhP9iBcUnbjyudLq4gQG1AY7X.jpg
- JPEGImages/6NtYzPFoQm2GvZf1eXpr4q5wSi9lLBVHaECsbnW8.jpg
- JPEGImages/6WtNQ5L8BsdFqeaSAwlhRJoYMyZk4VOn7D3Pjf1I.jpg
- JPEGImages/6pSfn1gzPLUd7iFMZCsl2mTBvRY5bIuXhOQJjatq.jpg
- JPEGImages/6sOfIj4AFB9XvNtVo3bxGM5r0RWHmkS8Qa7Lznwc.jpg
- JPEGImages/6u0vaGzrqZ3eT8SxKtlsYP7EnBXQkLFVpJMW21cw.jpg
- JPEGImages/7G8VTmUz4nIqb3sfvri5kHAKYEJXdO6xNMac0j1Q.jpg
- JPEGImages/7GlCpyk4AdsTHet0JKrX8bOjRiva61uDhYgNqWno.jpg
- JPEGImages/7bRNBKw9LQ3Cq5vUPgxy8oc1ZTJSMp6fYIWadXsh.jpg
- JPEGImages/7notshyVpuq0jMxbRJBWKQi3AS1XdPL2re9zfm8l.jpg
- JPEGImages/7qloOEU51QGvZjnJwg4bK2W09zh6VsfadiLSRTDH.jpg
- JPEGImages/8VEZiuQCopAfDtn60hUaNxSdkOWIgrYc9bR7ywMe.jpg
- JPEGImages/8Wj0G15Y4rowKXBVDAyHb3u96qOtFimazsIcUNQl.jpg
- JPEGImages/8iXzFatpoAY6bjP29Jvdr3hkUEB14V5KqQCWLDxZ.jpg
- JPEGImages/8yHkqmtcLOXuYj7QNnfgVD9Z0Wdw4ApbR5hCP6l2.jpg
- JPEGImages/8ysGSZYPCdpo0rvJRQ5tTjKHNhIbVz6MU4amDLni.jpg
- JPEGImages/8zAuX3vBrkJdFlZ0YqnHgSsD52WhGIU6CRaf9bOj.jpg
- JPEGImages/9ty7MLBGec6NUlrsPZKSj1dmo8q5bWkDCR4Tgf3F.jpg
- JPEGImages/DJI_0001_JPG.jpg
- JPEGImages/DJI_0005_JPG.jpg
- JPEGImages/DJI_0007_JPG.jpg
- JPEGImages/DJI_0009_JPG.jpg
- JPEGImages/DJI_0011_JPG.jpg
- JPEGImages/DJI_0013_JPG.jpg
- JPEGImages/DJI_0015_JPG.jpg
- JPEGImages/DJI_0017_JPG.jpg
- JPEGImages/DJI_0019_JPG.jpg
- JPEGImages/DJI_0021_JPG.jpg
- JPEGImages/DJI_0023_JPG.jpg
- JPEGImages/DJI_0900_JPG.jpg
- JPEGImages/DJI_0902_JPG.jpg
- JPEGImages/DJI_0904_JPG.jpg
- JPEGImages/DJI_0906_JPG.jpg
- JPEGImages/DJI_0908_JPG.jpg
- JPEGImages/DJI_0910_JPG.jpg
- JPEGImages/DJI_0912_JPG.jpg
- JPEGImages/DJI_0914_JPG.jpg
- JPEGImages/DJI_0916_JPG.jpg
- JPEGImages/DJI_0918_JPG.jpg
- JPEGImages/DJI_0920_JPG.jpg
- JPEGImages/DJI_0922_JPG.jpg
- JPEGImages/DJI_0924_JPG.jpg
- JPEGImages/DJI_0926_JPG.jpg
- JPEGImages/DJI_0928_JPG.jpg
- JPEGImages/DJI_0930_JPG.jpg
- JPEGImages/DJI_0932_JPG.jpg
- JPEGImages/DJI_0934_JPG.jpg
- JPEGImages/DJI_0936_JPG.jpg
- JPEGImages/DJI_0938_JPG.jpg
- JPEGImages/DJI_0940_JPG.jpg
- JPEGImages/DJI_0942_JPG.jpg
- JPEGImages/DJI_0944_JPG.jpg
- JPEGImages/DJI_0946_JPG.jpg
- JPEGImages/DJI_0950_JPG.jpg
- JPEGImages/DJI_0952_JPG.jpg
- JPEGImages/DJI_0964_JPG.jpg
- JPEGImages/DJI_0984_JPG.jpg
- JPEGImages/DJI_0986_JPG.jpg
- JPEGImages/DJI_0988_JPG.jpg
- JPEGImages/DJI_0990_JPG.jpg
- JPEGImages/DJI_0992_JPG.jpg
- JPEGImages/DJI_0994_JPG.jpg
- JPEGImages/DJI_0996_JPG.jpg
- JPEGImages/DJI_0998_JPG.jpg
- JPEGImages/DSC01423_JPG.jpg
- JPEGImages/DSC01424_JPG.jpg
- JPEGImages/DSC01425_JPG.jpg
- JPEGImages/DSC01426_JPG.jpg
- JPEGImages/DSC01427_JPG.jpg
- JPEGImages/DSC01428_JPG.jpg
- JPEGImages/DSC01429_JPG.jpg
- JPEGImages/DSC01430_JPG.jpg
- JPEGImages/DSC01431_JPG.jpg
- JPEGImages/DSC01432_JPG.jpg
- JPEGImages/DSC01433_JPG.jpg
- JPEGImages/DSC01434_JPG.jpg
- JPEGImages/DSC01435_JPG.jpg
- JPEGImages/DSC01436_JPG.jpg
- JPEGImages/DSC01437_JPG.jpg
- JPEGImages/DSC01438_JPG.jpg
- JPEGImages/DSC01439_JPG.jpg
- JPEGImages/DSC01440_JPG.jpg
- JPEGImages/DSC01441_JPG.jpg
- JPEGImages/DSC01442_JPG.jpg
- JPEGImages/DSC01443_JPG.jpg
- JPEGImages/DSC01444_JPG.jpg
- JPEGImages/DSC01445_JPG.jpg
- JPEGImages/DSC01446_JPG.jpg
- JPEGImages/DSC01447_JPG.jpg
- JPEGImages/DSC01448_JPG.jpg
- JPEGImages/DSC01449_JPG.jpg
- JPEGImages/DSC01452_JPG.jpg
- JPEGImages/DSC01453_JPG.jpg
- JPEGImages/DSC01454_JPG.jpg
- JPEGImages/DSC01455_JPG.jpg
- JPEGImages/DSC01456_JPG.jpg
- JPEGImages/DSC01457_JPG.jpg
- JPEGImages/DSC01482_JPG.jpg
- JPEGImages/DSC01483_JPG.jpg
- JPEGImages/IMG_20221208_085356_jpg.jpg
- JPEGImages/IMG_20221208_085358_jpg.jpg
- JPEGImages/IMG_20221208_085416_jpg.jpg
- JPEGImages/IMG_20221208_085933_jpg.jpg
- JPEGImages/IMG_20221208_085938_jpg.jpg
- JPEGImages/IMG_20221208_085954_jpg.jpg
- JPEGImages/IMG_20221208_090002_jpg.jpg
- JPEGImages/balloon_234.jpg
- JPEGImages/balloon_235.jpg
- JPEGImages/balloon_236.jpg
- JPEGImages/balloon_237.jpg
- JPEGImages/balloon_238.jpg
- JPEGImages/balloon_239.jpg
- JPEGImages/balloon_240.jpg
- JPEGImages/balloon_241.jpg
- JPEGImages/balloon_242.jpg
- JPEGImages/balloon_243.jpg
- JPEGImages/balloon_244.jpg
- JPEGImages/balloon_245.jpg
- JPEGImages/balloon_246.jpg
- JPEGImages/balloon_247.jpg
- JPEGImages/balloon_248.jpg
- JPEGImages/balloon_249.jpg
- JPEGImages/balloon_250.jpg
- JPEGImages/balloon_251.jpg
- JPEGImages/balloon_252.jpg
- JPEGImages/balloon_253.jpg
- JPEGImages/balloon_254.jpg
- JPEGImages/balloon_255.jpg
- JPEGImages/balloon_256.jpg
- JPEGImages/balloon_257.jpg
- JPEGImages/balloon_258.jpg
- JPEGImages/balloon_259.jpg
- JPEGImages/balloon_260.jpg
- JPEGImages/balloon_261.jpg
- JPEGImages/balloon_262.jpg
- JPEGImages/balloon_263.jpg
- JPEGImages/balloon_264.jpg
- JPEGImages/balloon_265.jpg
- JPEGImages/balloon_266.jpg
- JPEGImages/balloon_267.jpg
- JPEGImages/balloon_268.jpg
- JPEGImages/balloon_269.jpg
- JPEGImages/balloon_270.jpg
- JPEGImages/balloon_271.jpg
- JPEGImages/balloon_272.jpg
- JPEGImages/balloon_273.jpg
- JPEGImages/balloon_274.jpg
- JPEGImages/balloon_275.jpg
- JPEGImages/balloon_276.jpg
- JPEGImages/balloon_277.jpg
- JPEGImages/balloon_278.jpg
- JPEGImages/balloon_279.jpg
- JPEGImages/balloon_280.jpg
- JPEGImages/balloon_281.jpg
- JPEGImages/balloon_282.jpg
- JPEGImages/balloon_283.jpg
- JPEGImages/balloon_284.jpg
- JPEGImages/balloon_285.jpg
- JPEGImages/balloon_286.jpg
- JPEGImages/balloon_287.jpg
- JPEGImages/balloon_288.jpg
- JPEGImages/balloon_289.jpg
- JPEGImages/balloon_290.jpg
- JPEGImages/balloon_291.jpg
- JPEGImages/balloon_292.jpg
- JPEGImages/balloon_293.jpg
- JPEGImages/balloon_294.jpg
- JPEGImages/balloon_295.jpg
- JPEGImages/balloon_296.jpg
- JPEGImages/balloon_297.jpg
- JPEGImages/balloon_298.jpg
- JPEGImages/balloon_299.jpg
- JPEGImages/balloon_300.jpg
- JPEGImages/balloon_301.jpg
- JPEGImages/balloon_302.jpg
- JPEGImages/balloon_303.jpg
- JPEGImages/balloon_304.jpg
- JPEGImages/balloon_305.jpg
- JPEGImages/balloon_306.jpg
- JPEGImages/balloon_307.jpg
- JPEGImages/balloon_308.jpg
- JPEGImages/balloon_309.jpg
- JPEGImages/balloon_310.jpg
- JPEGImages/balloon_311.jpg
- JPEGImages/balloon_312.jpg
- JPEGImages/balloon_313.jpg
- JPEGImages/balloon_314.jpg
- JPEGImages/balloon_315.jpg
- JPEGImages/balloon_316.jpg
- JPEGImages/balloon_317.jpg
- JPEGImages/balloon_318.jpg
- JPEGImages/balloon_319.jpg
- JPEGImages/balloon_320.jpg
- JPEGImages/balloon_321.jpg
- JPEGImages/balloon_322.jpg
- JPEGImages/balloon_323.jpg
- JPEGImages/balloon_324.jpg
- JPEGImages/balloon_325.jpg
- JPEGImages/balloon_326.jpg
- JPEGImages/balloon_327.jpg
- JPEGImages/balloon_328.jpg
- JPEGImages/balloon_329.jpg
- JPEGImages/balloon_330.jpg
- JPEGImages/balloon_331.jpg
- JPEGImages/balloon_332.jpg
- JPEGImages/balloon_55.jpg
- JPEGImages/kite_1.jpg
- JPEGImages/kite_10.jpg
- JPEGImages/kite_100.jpg
- JPEGImages/kite_101.jpg
- JPEGImages/kite_102.jpg
- JPEGImages/kite_103.jpg
- JPEGImages/kite_104.jpg
- JPEGImages/kite_105.jpg
- JPEGImages/kite_106.jpg
- JPEGImages/kite_107.jpg
- JPEGImages/kite_108.jpg
- JPEGImages/kite_109.jpg
[truncated: 501 more entries]
