# Supplementary material for: Transmission line foreign object segmentation based on RB-UNet algorithm
Source: PeerJ Comput Sci. 2024 Oct 10;10:e2383. doi: 10.7717/peerj-cs.2383 (PMC11622974; doi:10.7717/peerj-cs.2383)
Supplement: Data S1 [file peerj-cs-10-2383-s001.zip › ImageSets/Segmentation/train.txt]

0bEmQc2ksXjghIC8doyKp3AYlMDftB5RquPTLare
0DLO5eu9cmov18kNWtgE2qFTfQChVU73rlJwp4SB
0fhWXFA45IombLsqwNJu9kOtxMUP1YzeycH8gda6
0HTEZnvKuj1PAdqz236pUFgD5JoNracOIyXm9MSf
0JbDO6c4Ga3y7eRTSBmZYqxzFwohfVjEKvMtigdN
0kcjRPVl9fpdamXTxWZnyhAioE2H6brLKISwFq7O
0SHoFfw2T7byZlOAgIkC9XudijNGRxhrYpE5Qva6
0tbjXqQ3vdgk61uwRFY5lfiLZN9xI8BphEOeDKSG
0uPNH67ezwYcWC2VfXQOSh8LUG4qmkoTEbytpgxB
1519784881134-ganta
1519785161606-ganta
1519785426437-ganta
1519785456687-ganta
1519785959889-ganta
1519786017582-ganta
1519786115161-ganta
1519786291739-ganta
1519786579887-ganta
1519786630101-ganta
1519786767753-ganta
1519786818596-ganta
1519787087798-ganta
1519787317733-ganta
1519787379928-ganta
1519787700201-ganta
1519787777845-ganta
1519788156220-ganta
1519797930447-ganta
1519798629619-ganta
1519798915324-ganta
1519799059056-ganta
1519799113836-ganta
1519799230446-ganta
1519799311060-ganta
1519799641218-ganta
1519799905756-ganta
1519800213614-ganta
1519800698717-ganta
1519800817852-ganta
1519800957386-ganta
1519801185349-ganta
1519801328968-ganta
1519801490698-ganta
1519801941025-ganta
1eCIEB6Q2YF3UTmftLsng7ziabPvdKN5VhSoHGyx
1EWkXOa7i6Rl9BFKvzdxZLrUjngtmMPuGcoA8b45
1mPwtlFCOoigN5fIRjxZ0z3qupnQ2ave9GLDWbsB
1rSyC4Unlt8BseAmqz56D3IWPYJQVd7uaFgjfb2R
2BL98HQ4Swm5ZPO0oAGikjbvRlhuFaKzdsUYyECM
2d4CByTfL7vHhx3lQXqzg9kr0nY1OpA5GwaIKiEs
2Dk9ZHESz8PKMwRcU7prfeFbaOv1gd5VqIuhTYxG
2eULz1JMgnwoYuX6GpW0fhlDcaT3tPHm97dbE5RV
2HpLZsekJV5TfY1vm0BSN6jRrlMnbOdF79qzXI4W
2QqjEPDpRAkSv7gyLVHBOCibZ3KmU8cTIfx6MwF5
2YyPdbQqoG1EamCxOD4Xrl5tRcNSUZi6hVpvWMeT
3dRblyjGn6DXvUZKcoJwOB8NSCa7srfp5mkYHz4I
3mY8G2B15pjfUTkyO0eASlsgFR9iZoQJbILqW7cV
3ObCXkJpNxWuy5VSKY6RiPdgEIZl27AT9hfeU8Ln
4ctXig3TywaqFerC0QBD7IN9lpEPUoV8WxjuHJmL
4K3SElCZy7V9t0zMXnpNoiUBhQTAqa5jwcxvuWIJ
4qpWNzmak9bRlU2D8wy1KiYPTEQCLgvthVsI0AHj
4tq9dOEaJYfVx2nMQvz6LFcBjrUis1C8HwDoXR7b
4XbDnCpGKqNwJfmcQYWRerEx9Fh5ySBI7P8LHOvs
5dO1jFgzAMp6BEWPTYRb84aSUVouDNn3vGmwClkh
5GTutFxjeVEMlwfo26SXdc0sO3JgpIRyWUqPKv1a
5pWsMwkC60K8Ff2xhP9iBcUnbjyudLq4gQG1AY7X
6NtYzPFoQm2GvZf1eXpr4q5wSi9lLBVHaECsbnW8
6pSfn1gzPLUd7iFMZCsl2mTBvRY5bIuXhOQJjatq
6sOfIj4AFB9XvNtVo3bxGM5r0RWHmkS8Qa7Lznwc
6u0vaGzrqZ3eT8SxKtlsYP7EnBXQkLFVpJMW21cw
6WtNQ5L8BsdFqeaSAwlhRJoYMyZk4VOn7D3Pjf1I
7G8VTmUz4nIqb3sfvri5kHAKYEJXdO6xNMac0j1Q
7GlCpyk4AdsTHet0JKrX8bOjRiva61uDhYgNqWno
7notshyVpuq0jMxbRJBWKQi3AS1XdPL2re9zfm8l
7qloOEU51QGvZjnJwg4bK2W09zh6VsfadiLSRTDH
8iXzFatpoAY6bjP29Jvdr3hkUEB14V5KqQCWLDxZ
8VEZiuQCopAfDtn60hUaNxSdkOWIgrYc9bR7ywMe
8Wj0G15Y4rowKXBVDAyHb3u96qOtFimazsIcUNQl
8ysGSZYPCdpo0rvJRQ5tTjKHNhIbVz6MU4amDLni
8zAuX3vBrkJdFlZ0YqnHgSsD52WhGIU6CRaf9bOj
9ty7MLBGec6NUlrsPZKSj1dmo8q5bWkDCR4Tgf3F
balloon_234
balloon_236
balloon_237
balloon_238
balloon_239
balloon_241
balloon_242
balloon_244
balloon_245
balloon_246
balloon_247
balloon_248
balloon_249
balloon_250
balloon_254
balloon_255
balloon_256
balloon_257
balloon_258
balloon_259
balloon_260
balloon_261
balloon_262
balloon_265
balloon_266
balloon_267
balloon_268
balloon_269
balloon_270
balloon_271
balloon_272
balloon_273
balloon_274
balloon_275
balloon_276
balloon_277
balloon_278
balloon_279
balloon_280
balloon_281
balloon_282
balloon_284
balloon_285
balloon_286
balloon_287
balloon_289
balloon_290
balloon_291
balloon_293
balloon_294
balloon_298
balloon_299
balloon_301
balloon_303
balloon_305
balloon_307
balloon_308
balloon_309
balloon_310
balloon_311
balloon_312
balloon_314
balloon_315
balloon_316
balloon_317
balloon_318
balloon_319
balloon_320
balloon_321
balloon_322
balloon_323
balloon_324
balloon_326
balloon_327
balloon_328
balloon_330
balloon_331
balloon_332
balloon_55
DJI_0005_JPG
DJI_0007_JPG
DJI_0009_JPG
DJI_0011_JPG
DJI_0013_JPG
DJI_0015_JPG
DJI_0017_JPG
DJI_0019_JPG
DJI_0021_JPG
DJI_0023_JPG
DJI_0900_JPG
DJI_0902_JPG
DJI_0904_JPG
DJI_0906_JPG
DJI_0908_JPG
DJI_0910_JPG
DJI_0914_JPG
DJI_0916_JPG
DJI_0918_JPG
DJI_0920_JPG
DJI_0924_JPG
DJI_0926_JPG
DJI_0928_JPG
DJI_0930_JPG
DJI_0932_JPG
DJI_0936_JPG
DJI_0938_JPG
DJI_0940_JPG
DJI_0942_JPG
DJI_0946_JPG
DJI_0952_JPG
DJI_0964_JPG
DJI_0984_JPG
DJI_0986_JPG
DJI_0988_JPG
DJI_0994_JPG
DJI_0996_JPG
DJI_0998_JPG
DSC01423_JPG
DSC01424_JPG
DSC01425_JPG
DSC01428_JPG
DSC01429_JPG
DSC01430_JPG
DSC01431_JPG
DSC01432_JPG
DSC01433_JPG
DSC01434_JPG
DSC01435_JPG
DSC01436_JPG
DSC01437_JPG
DSC01438_JPG
DSC01440_JPG
DSC01441_JPG
DSC01442_JPG
DSC01443_JPG
DSC01444_JPG
DSC01445_JPG
DSC01446_JPG
DSC01447_JPG
DSC01448_JPG
DSC01449_JPG
DSC01452_JPG
DSC01453_JPG
DSC01455_JPG
DSC01456_JPG
DSC01482_JPG
DSC01483_JPG
IMG_20221208_085358_jpg
IMG_20221208_085416_jpg
IMG_20221208_085933_jpg
IMG_20221208_085938_jpg
IMG_20221208_085954_jpg
IMG_20221208_090002_jpg
kite_1
kite_10
kite_100
kite_103
kite_104
kite_105
kite_106
kite_107
kite_108
kite_109
kite_11
kite_110
kite_111
kite_112
kite_113
kite_114
kite_118
kite_119
kite_12
kite_120
kite_122
kite_123
kite_124
kite_125
kite_126
kite_128
kite_129
kite_13
kite_130
kite_133
kite_134
kite_135
kite_136
kite_137
kite_14
kite_140
kite_141
kite_142
kite_143
kite_144
kite_145
kite_147
kite_148
kite_15
kite_17
kite_18
kite_19
kite_21
kite_22
kite_23
kite_24
kite_25
kite_27
kite_28
kite_29
kite_30
kite_31
kite_39
kite_40
kite_41
kite_42
kite_43
kite_5
kite_6
kite_7
kite_8
kite_80
kite_81
kite_84
kite_86
kite_89
kite_9
kite_90
kite_91
kite_97
kite_98
kite_99
z3946107954393_6849bc313d510a47bf5c315aa6587c49_jpg
z3946107960410_6dc4fa4a9c6e7532a67d1ab284f942ed_jpg
z3946107965053_9da227fe9b0bb08746c54b6f82cb409e_jpg
z3946107971046_0a6fc356433e7f03bb679926734164f9_jpg
z3946107979772_0d23c615e490f69fd0adcdd128ba60b0_jpg
z3946108006124_7ebff333c5f777ff2abe2225944d0870_jpg
z3946108013390_698fe16e3335a876e93b0f877771e6ac_jpg
z3950684527571_b2284fbeff9f54b50a3fa6c3f2bf79d7_jpg
z3950684534914_e90c4d58baad70eaf3342f7d32690503_jpg
