# Supplementary material for: Transmission line foreign object segmentation based on RB-UNet algorithm
Source: PeerJ Comput Sci. 2024 Oct 10;10:e2383. doi: 10.7717/peerj-cs.2383 (PMC11622974; doi:10.7717/peerj-cs.2383)
Supplement: Data S1 [file peerj-cs-10-2383-s001.zip › ImageSets/Segmentation/val.txt]

0agEw7WrF8CNhKt3k95S2XIo6BVYylmfqPJi4eTc
1519784932111-ganta
1519785134350-ganta
1519785514026-ganta
1519785876905-ganta
1519786416163-ganta
1519787933676-ganta
1519798133671-ganta
1519798667034-ganta
1519799448624-ganta
1519799568049-ganta
1519800740886-ganta
1gsaO3CFH0VeNmLRzvQf5IPbpEWDnyTG2Y679uSd
2b0MAqwYFucigysd5azBnGWPXT4vJHLKC3pU9he1
3tmHuv7J61FTp0VGlEksRfgYhNI29daAw8bqznoy
5RPu1KDyQGVCe92sgndvXHmxj8p4BZtkFhzaMr63
5UeiMIvKb3WT7t1humHskojEPDVc2d9aJgNzf8SG
7bRNBKw9LQ3Cq5vUPgxy8oc1ZTJSMp6fYIWadXsh
8yHkqmtcLOXuYj7QNnfgVD9Z0Wdw4ApbR5hCP6l2
balloon_235
balloon_240
balloon_243
balloon_251
balloon_252
balloon_253
balloon_263
balloon_264
balloon_283
balloon_288
balloon_292
balloon_295
balloon_296
balloon_297
balloon_300
balloon_302
balloon_304
balloon_306
balloon_313
balloon_325
balloon_329
DJI_0001_JPG
DJI_0912_JPG
DJI_0922_JPG
DJI_0934_JPG
DJI_0944_JPG
DJI_0950_JPG
DJI_0990_JPG
DJI_0992_JPG
DSC01426_JPG
DSC01427_JPG
DSC01439_JPG
DSC01454_JPG
DSC01457_JPG
IMG_20221208_085356_jpg
kite_101
kite_102
kite_115
kite_116
kite_117
kite_121
kite_127
kite_131
kite_132
kite_138
kite_139
kite_146
kite_16
kite_20
kite_4
kite_85
kite_87
kite_88
kite_92
kite_93
kite_94
kite_95
kite_96
z3946107951206_6cf194e8cc437c33786b75d754585ee4_jpg
z3946107958962_0188d9bbeb024fc88f9034b1c81469d4_jpg
z3950684533089_15268f89d108fb3b2713153dd79db5eb_jpg
